# Supplementary material for: Diversity of RNA Viruses and Circular Viroid-like Elements in Heterobasidion spp. in Near-Natural Forests of Bosnia and Herzegovina
Source: Viruses. 2025 Aug 20;17(8):1144. doi: 10.3390/v17081144 (PMC12390675; doi:10.3390/v17081144)
Supplement: Supplementary file 1 [file viruses-17-01144-s001.zip]

Archive with 1 entries (1 files):
- viruses-3736338-supplementary.pdf
